# Supplementary material for: Transcriptomic investigations of polymyxins and colistin/sulbactam combination against carbapenem-resistant Acinetobacter baumannii
Source: Comput Struct Biotechnol J. 2024 May 31;23:2595–605. doi: 10.1016/j.csbj.2024.05.043 (PMC11245955; doi:10.1016/j.csbj.2024.05.043)
Supplement: Supplementary file 2 — Supplementary material. [file mmc2.xlsx]

## Sheet: Sheet1
Table S2. KEGG pathway enrichment of DEGs in A. baumannii 163560 following 4 h of treatment with polymyxin or sulbactam monotherapy (2 mg/L colistin, colistin B or polymyxin B or 64 mg/L sulbactam) or the combination of 2 mg/L colistin plus 64 mg/L sulbactam with FDR <0.05.
	PathwayID	Pathway	Level1	Level2	Down_number	Up_number	DEG_number	Total_number	Pvalue	FDR
Colistin	ko02010	ABC transporters	Environmental Information Processing	Membrane transport	17	9	26	69	6.16654e-11	4.00825e-09
	ko00920	Sulfur metabolism	Metabolism	Energy metabolism	15	0	15	32	2.8195e-08	9.16339e-07
	ko00360	Phenylalanine metabolism	Metabolism	Amino acid metabolism	0	10	10	25	3.7569e-05	0.000813996
	ko00380	Tryptophan metabolism	Metabolism	Amino acid metabolism	1	6	7	18	0.000727152	0.0118162
	ko00643	Styrene degradation	Metabolism	Xenobiotics biodegradation and metabolism	0	3	3	4	0.00300222	0.0390289
Colistin B	ko02010	ABC transporters	Environmental Information Processing	Membrane transport	8	5	13	69	5.32999e-05	0.00271829
	ko00061	Fatty acid biosynthesis	Metabolism	Lipid metabolism	0	6	6	21	0.000635915	0.0162158
	ko00640	Propanoate metabolism	Metabolism	Carbohydrate metabolism	0	7	7	36	0.00265049	0.0450584
Polymyxin B	ko02010	ABC transporters	Environmental Information Processing	Membrane transport	21	11	32	69	9.56902e-12	7.46383e-10
	ko00920	Sulfur metabolism	Metabolism	Energy metabolism	20	0	20	32	8.86278e-11	3.45648e-09
	ko00061	Fatty acid biosynthesis	Metabolism	Lipid metabolism	4	6	10	21	0.000143737	0.00373715
Sulbactam	ko00010	Glycolysis / Gluconeogenesis	Metabolism	Carbohydrate metabolism	0	2	2	31	0.00263722	0.0210978
	ko00626	Naphthalene degradation	Metabolism	Xenobiotics biodegradation and metabolism	0	1	1	3	0.00809494	0.0287509
	ko00625	Chloroalkane and chloroalkene degradation	Metabolism	Xenobiotics biodegradation and metabolism	0	1	1	4	0.0107816	0.0287509
Combination	ko00920	Sulfur metabolism	Metabolism	Energy metabolism	20	1	21	32	3.51722e-09	3.27101e-07
	ko03010	Ribosome	Genetic Information Processing	Translation	0	27	27	55	1.28613e-07	5.89884e-06
	ko02010	ABC transporters	Environmental Information Processing	Membrane transport	22	9	31	69	1.90285e-07	5.89884e-06
