# Supplementary material for: Transcriptomic investigations of polymyxins and colistin/sulbactam combination against carbapenem-resistant Acinetobacter baumannii
Source: Comput Struct Biotechnol J. 2024 May 31;23:2595–605. doi: 10.1016/j.csbj.2024.05.043 (PMC11245955; doi:10.1016/j.csbj.2024.05.043)
Supplement: Supplementary file 3 — Supplementary material. [file mmc3.xlsx]

## Sheet: Polymyxins_common
Lipid metabolism					Cell wall/membrane/envelope biosynthesis					Inorganic ion transport and metabolism					Amino acid transport and metabolism					Carbohydrate metabolism
		Log2 fold change					Log2 fold change					Log2 fold change					Log2 fold change					Log2 fold change
Locus_ID/Gene Name	Annotation	Polymyxin B	Colistin	Colistin B	Locus_ID/Gene Name	Annotation	Polymyxin B	Colistin	Colistin B	Locus_ID/Gene Name	Annotation	Polymyxin B	Colistin	Colistin B	Locus_ID/Gene Name	Annotation	Polymyxin B	Colistin	Colistin B	Locus_ID/Gene Name	Annotation	Polymyxin B	Colistin	Colistin B
acdA	acyl-CoA dehydrogenase	2.32113	1.99847	1.80544	acrA	membrane fusion protein (AdeA-like)	1.34007	1.53137	1.07927	bfr	bacterioferritin (cytochrome b1)	1.65413	1.44114	1.42148	argA	N-acetylglutamate synthase	3.48888	3.42197	2.7711	dmoA	coenzyme F420-dependent N5,N10-methylene tetrahydromethanopterin reductase	-3.21422	-1.91577	-1.12196
acpP2	acyl carrier protein	5.08131	4.21993	3.44992	acrE	membrane-fusion protein	1.32203	1.19744	2.02138	fct	outer membrane receptor protein, mostly Fe transport	-1.71932	-1.74358	-1.43549	bdhA	threonine dehydrogenase	3.74681	3.59246	2.97999	gdhA	glutamate dehydrogenase	-2.52904	-1.98427	-1.56324
afmid	hypothetical protein	2.15178	1.84856	1.10601	HPJ52_RS03765	outer membrane protein	5.0964	5.06431	4.23707	feoB	Fe2+ transport system protein B	-1.99277	-1.58313	-1.70332	hpd	4-hydroxyphenylpyruvate dioxygenase	2.00781	1.74056	1.47781	HPJ52_RS02710	RND type efflux pump	2.90166	2.58049	2.278
Auh	enoyl-CoA hydratase	2.26933	1.80904	2.08368	HPJ52_RS03850	hypothetical protein	4.38008	4.5491	3.48203	fhuA	TonB-dependent receptor protein	-1.21056	-1.47598	-1.16681	HPJ52_RS16465	homogentisate 1,2-dioxygenase	1.97215	1.37411	1.44822	HPJ52_RS06440	RND type efflux pump involved in aminoglycoside resistance	1.79976	1.4396	1.26645
fabF	3-oxoacyl-(acyl carrier protein) synthase I	2.13965	2.01785	1.21853	HPJ52_RS04170	TonB	-1.33576	-1.73438	-1.85993	glnM	amino acid ABC transporter permease	-2.17467	-1.42541	-1.28109	hutH	histidine ammonia-lyase	2.25901	2.05615	1.04594	HPJ52_RS13945	hypothetical protein	1.48572	1.22611	1.29909
fabG	3-oxoacyl-ACP reductase	1.49783	1.33031	1.05164	kdsD	sugar phosphate isomerase	1.68926	1.73681	1.18426	hapE	flavoprotein	2.41698	1.82624	1.86884	kynU	kynureninase	4.4253	4.40977	2.81699	maiA	maleylacetoacetate isomerase (MAAI)	1.93072	1.24336	1.60937
fabG3	short chain dehydrogenase	1.33252	1.04535	1.05706	lolA	outer-membrane lipoproteins carrier protein	4.0515	4.14097	3.17827	HPJ52_RS10275	hypothetical protein ACICU_02485	-1.97462	-1.99372	-2.08841	mucK	major facilitator superfamily permease	2.05896	2.06737	1.4823	mucK	major facilitator superfamily permease	2.05896	2.06737	1.4823
fadI	acetyl-CoA acetyltransferase	2.26672	1.86221	1.79081	lolB	outer membrane lipoprotein	4.08405	3.98452	3.05397	HPJ52_RS10490	nitrate/nitrite transporter	2.32926	1.93599	1.13194	ybdR	threonine dehydrogenase	-2.67126	-2.23674	-2.41151	otsA	trehalose-6-phosphate synthase	-4.87615	-4.14293	-2.34016
HPJ52_RS01460	acyl-CoA dehydrogenase	1.86219	1.62871	1.13994	lolC	outer membrane lipoproteins ABC transporter membrane protein	2.65349	2.75289	1.66597	HPJ52_RS12640	Fe2+ transport system protein A	-1.30764	-1.31248	-1.22538	ycbK	DMT family permease	1.91612	1.1406	1.38571	otsB	trehalose-6-phosphatase	-3.69308	-3.99125	-2.99427
HPJ52_RS03825	3-hydroxylacyl-(acyl carrier protein) dehydratase	2.69523	2.39438	1.53348	macA	membrane-fusion protein	5.38617	5.39497	4.60744	HPJ52_RS15080	regulatory or redox component complexing with Bfr in iron storage and mobility (BFD)	-1.39751	-1.8895	-1.89863	ygcS	major facilitator superfamily permease	-2.17546	-1.77921	-1.03716	prpB	2-methylisocitrate lyase	2.13651	2.38567	1.92721
HPJ52_RS03890	acyl carrier protein	3.17021	2.60569	2.22865	mltF	periplasmic binding protein of transport/transglycosylase	2.28882	2.13543	1.22902	iutA	outer membrane receptor protein	-1.82305	-1.85101	-1.24691	ytnA	gamma-aminobutyrate permease	2.88611	2.86296	1.66387	ycbK	DMT family permease	1.91612	1.1406	1.38571
HPJ52_RS03895	1-acyl-sn-glycerol-3-phosphate acyltransferase	3.14633	3.33816	2.3977	oma1	hypothetical protein ABAYE2590	1.71006	2.05844	1.12373	metI	D-and L-methionine ABC transporter membrane protein	-3.24145	-1.88315	-1.05999						ygcS	major facilitator superfamily permease	-2.17546	-1.77921	-1.03716
HPJ52_RS04440	long-chain-acyl-CoA synthetase	2.18302	1.74007	1.68491	ompW	outer membrane protein W	3.51598	3.41863	2.79561	metN1	D-and L-methionine transporter ATP-binding subunit	-3.12202	-1.99321	-1.21912						yliI	glucose/sorbosone dehydrogenase	-1.78428	-1.20352	-1.38929
HPJ52_RS04880	acyl-CoA thioesterase	2.34974	1.73801	1.33952	oprB	glucose-sensitive porin (OprB-like )	-3.374	-2.65002	-2.02748	metQ	metal ion ABC transporter periplasmic protein/surface antigen	-3.46582	-2.33482	-1.00314
HPJ52_RS18100	putative malonate decarboxylase subunit alpha	1.08502	1.36478	1.16858	prc	periplasmic protease	1.73404	1.78561	1.01269	mucK	major facilitator superfamily permease	2.05896	2.06737	1.4823
mmgC	acyl-CoA dehydrogenase	2.44125	2.16119	1.53854	sll0501	glycosyltransferase	1.81095	1.62048	1.03403	sbp	sulfate ABC transporter substrate-binding protein	-1.99014	-1.34206	-1.0065
paaG	enoyl-CoA hydratase/carnithine racemase	1.69315	1.43387	1.78057	wcwK	glycosyltransferase	4.8805	4.38262	3.62026	sodC	Cu/Zn superoxide dismutase	-1.94514	-1.22045	-1.68838
paaJ	acetyl-CoA acetyltransferase	1.09928	1.30541	1.14022						ssuA	nitrate/sulfonate/bicarbonate ABC transporter periplasmic protein	-2.87155	-1.71931	-1.07027
pcl	acyl-coenzyme A synthetases/AMP-(fatty) acid ligase	3.39765	3.04925	2.04113						viuB	siderophore-interacting protein	-1.91351	-2.08971	-1.3468
phbC	Poly(3-hydroxyalkanoate) synthetase	1.89001	1.37919	1.49681						ygcS	major facilitator superfamily permease	-2.17546	-1.77921	-1.03716
yhdF	dehydrogenase	-2.27034	-1.73218	-1.69017
yodM	membrane-associated phospholipid phosphatase	1.92424	2.09891	1.59925

## Sheet: Polymyxin B_specific
Lipid metabolism			Cell wall/membrane/envelope biosynthesis			Inorganic ion transport and metabolism			Amino acid transport and metabolism			Carbohydrate metabolism
		Log2 fold change			Log2 fold change			Log2 fold change			Log2 fold change			Log2 fold change
Locus_ID/Gene Name	Annotation	Polymyxin B	Locus_ID/Gene Name	Annotation	Polymyxin B	Locus_ID/Gene Name	Annotation	Polymyxin B	Locus_ID/Gene Name	Annotation	Polymyxin B	Locus_ID/Gene Name	Annotation	Polymyxin B
accA	acetyl-CoA carboxylase subunit alpha	-1.09314	dgkA	diacylglycerol kinase	1.39007	btuB	outer membrane receptor protein	-1.2366	ape1	aminopeptidase N	-1.23927	emrB	major facilitator superfamily permease	1.23356
accB	biotin carboxyl carrier protein of acetyl-CoA carboxylase (BCCP)	-1.13032	eryG	cyclopropane-fatty-acyl-phospholipid synthase	-1.0894	cysA	sulfate permease	-1.29148	aspA	Aspartate ammonia-lyase(Aspartase) [Acinetobacter baumannii AB307-0294]	-1.38936	emrY	major facilitator superfamily permease	1.20728
desA3	fatty acid desaturase	-1.06278	HPJ52_RS02120	subtilisin-like serine protease	-1.08997	cysW	sulfate ABC transporter permease	-1.40203	cycA	D-alanine/D-serine/glycine transport protein	1.32144	pcaK	major facilitator superfamily permease	1.20992
fabB	beta-ketoacyl-ACP synthase	-1.17019	HPJ52_RS06040	hypothetical protein	1.4625	emrB	major facilitator superfamily permease	1.23356	dadA3	D-amino acid dehydrogenase small subunit	-1.02833	rfbB	hypothetical protein	-1.24987
fabI	NADH-dependent enoyl-ACP reductase	-1.23334	HPJ52_RS06385	putative DcaP-like protein	1.48234	emrY	major facilitator superfamily permease	1.20728	emrB	major facilitator superfamily permease	1.23356	ydhP	MFS family transporter	-1.53312
fadA	3-ketoacyl-CoA thiolase	1.01465	HPJ52_RS11265	hypothetical protein	-1.58222	fbpB	Fe3+ ABC transporter permease	1.17679	emrY	major facilitator superfamily permease	1.20728	yyaM	DMT family permease	-1.92758
fadE	acyl coenzyme A dehydrogenase	-1.1012	iagB	lytic murein transglycosylase	1.03519	HPJ52_RS02945	hypothetical protein	-1.07625	gltI	glutamate/aspartate ABC transporter substrate-binding protein	-1.32213
fadE25	acyl-CoA dehydrogenase	1.51198	omp38	outer membrane protein	-1.37055	mtcA2	Putative carbonic anhydrase	-1.48599	HPJ52_RS17645	putative threonine efflux protein	1.17427
hibA	3-hydroxyisobutyrate dehydrogenase	-1.32837	ompA	outer membrane protein	-1.10871	NMB0964	outer membrane receptor	1.44818	HPJ52_RS17820	putative threonine efflux protein	1.4868
HPJ52_RS00100	dehydrogenase	1.27694	por	porin	1.21767	phoU	transcriptional repressor for high affinity phosphate uptake	1.07668	hutH	histidine ammonia-lyase	1.57032
HPJ52_RS05990	acyl-CoA dehydrogenase	1.54105	ygxB	hypothetical protein ACICU_00728	-1.7775	quiC	putative 3-dehydroshikimate dehydratase (DHS dehydratase) (DHSase)	1.06867	pheA2	chorismate mutase	-1.63699
pcaJ	3-oxoadipate CoA-transferase subunit B	1.16049				tauC	nitrate/sulfonate/bicarbonate ABC transporter permease	-1.98103	rhtC	threonine efflux protein (RhtC)	-1.37392
yciK	oxoacyl-ACP reductase	-1.04086				vanA	vanillate O-demethylase oxygenase subunit (VanA-like)	1.03394	srpG	cysteine synthase A	-1.1068
						ydhP	MFS family transporter	-1.53312	trpA	tryptophan synthase subunit alpha	-1.07355
						yhcJ	lipoprotein, attached to the cytoplasmic membrane	-1.2403	ydhP	MFS family transporter	-1.53312
									yyaM	DMT family permease	-1.92758

## Sheet: Colistin&combination_common
Lipid metabolism				Cell wall/membrane/envelope biosynthesis				Inorganic ion transport and metabolism				Amino acid transport and metabolism				Carbohydrate metabolism
		Log2 fold change				Log2 fold change				Log2 fold change				Log2 fold change				Log2 fold change
Locus_ID/Gene Name	Annotation	Colistin	Combination	Locus_ID/Gene Name	Annotation	Colistin	Combination	Locus_ID/Gene Name	Annotation	Colistin	Combination	Locus_ID/Gene Name	Annotation	Colistin	Combination	Locus_ID/Gene Name	Annotation	Colistin	Combination
acdA	acyl-CoA dehydrogenase	1.99847	2.23267	acrA	membrane fusion protein (AdeA-like)	1.53137	1.69011	mucK	major facilitator superfamily permease	2.06737	1.16562	argA	N-acetylglutamate synthase	3.42197	3.04079	gdhA	glutamate dehydrogenase	-1.98427	-2.20855
acpP2	acyl carrier protein [Acinetobacter calcoaceticus PHEA-2]	4.21992	4.75489	betT	choline/carnitine/betaine transporter family protein	-1.23449	-2.09502	mymA	flavoprotein	1.16956	1.094	aroP	gamma-aminobutyrate permease	1.30768	2.57183	gdhB	glucose/sorbosone dehydrogenase	-1.43109	-2.32384
afmid	hypothetical protein	1.84857	1.07768	HPJ52_RS03765	outer membrane protein	5.06431	4.66981	ndoA	ferredoxin	1.10439	1.17234	bdhA	threonine dehydrogenase	3.59246	3.95848	HPJ52_RS02710	RND type efflux pump	2.58049	2.8464
Auh	enoyl-CoA hydratase	1.80904	2.17033	HPJ52_RS03850	hypothetical protein	4.5491	3.44855	nlpE	lipoprotein	-1.27395	-3.50345	glnH	amino acid ABC transporter periplasmic protein	-1.74907	-3.44402	HPJ52_RS06440	RND type efflux pump involved in aminoglycoside resistance	1.4396	1.88144
fabF	3-oxoacyl-(acyl carrier protein) synthase I	2.01785	1.87397	HPJ52_RS04170	TonB	-1.73438	-1.83987	plpB	metal ion ABC transporter periplasmic protein/surface antigen	-1.17662	-2.00934	glnQ	polar amino acid ABC transporter ATPase	-1.3221	-1.96143	HPJ52_RS09430	hypothetical protein ACICU_02865	1.42036	1.16489
fabG	3-oxoacyl-ACP reductase	1.33031	1.84447	kdsD	sugar phosphate isomerase	1.73681	1.16496	sbp	sulfate ABC transporter substrate-binding protein	-1.34206	-1.99837	hpd	4-hydroxyphenylpyruvate dioxygenase	1.74056	2.3854	HPJ52_RS13720	putative integral membrane protein, transporter	1.27403	1.68404
fabG3	short chain dehydrogenase	1.04535	1.21926	lolA	outer-membrane lipoproteins carrier protein	4.14096	3.4142	sodC	Cu/Zn superoxide dismutase	-1.22045	-2.55778	HPJ52_RS15335	O-acetylhomoserine sulfhydrylase	-1.0151	-2.7618	HPJ52_RS13945	hypothetical protein	1.22611	1.43078
fadI	acetyl-CoA acetyltransferase	1.86221	2.31881	lolB	outer membrane lipoprotein	3.98452	3.5235	sphX	phosphate transporter	1.92042	3.26618	HPJ52_RS16465	homogentisate 1,2-dioxygenase	1.37411	2.57372	maiA	maleylacetoacetate isomerase (MAAI)	1.24336	2.44701
glxR	3-hydroxyisobutyrate dehydrogenase	1.01373	1.66148	lolC	outer membrane lipoproteins ABC transporter membrane protein	2.75289	2.23366	ssuA	nitrate/sulfonate/bicarbonate ABC transporter periplasmic protein	-1.78696	-3.82685	HPJ52_RS18175	selenocysteine lyase	-1.03112	-2.7309	mucK	major facilitator superfamily permease	2.06737	1.16562
hibch	enoyl-CoA hydratase/isomerase	1.62734	1.46702	macA	membrane-fusion protein	5.39497	4.97671	ssuB	alkanesulfonate ABC transporter ATP-binding protein	-1.57064	-3.46529	hutG	arginase/agmatinase/formimionoglutamate hydrolase	1.1044	1.97534	otsA	trehalose-6-phosphate synthase	-4.14293	-5.58438
HPJ52_RS00195	dehydrogenase	1.24911	1.28003	mltB	membrane-bound lytic murein transglycosylase B	1.56334	1.27298	ssuC	nitrate/sulfonate/bicarbonate ABC transporter permease	-1.35849	-3.40127	hutH	histidine ammonia-lyase	2.05615	1.99369	otsB	trehalose-6-phosphatase	-3.99125	-4.91874
HPJ52_RS01460	acyl-CoA dehydrogenase	1.62871	2.29775	mltF	periplasmic binding protein of transport/transglycosylase	2.13543	1.91263	tauA	taurine ABC transporter, periplasmic binding protein	-1.18379	-2.38941	hutU	urocanate hydratase	1.276	2.59816	prpB	2-methylisocitrate lyase	2.38567	2.72995
HPJ52_RS03825	3-hydroxylacyl-(acyl carrier protein) dehydratase	2.39439	2.1109	mro	galactose mutarotase	-1.10143	-2.19353	tauB	taurine ABC transporter ATPase	-1.10003	-3.07346	kynU	kynureninase	4.40976	3.271	ycbK	DMT family permease	1.1406	1.957
HPJ52_RS03890	acyl carrier protein	2.60569	2.70035	nlpE	lipoprotein	-1.27395	-3.50345	viuB	siderophore-interacting protein	-2.08971	-2.25124	mucK	major facilitator superfamily permease	2.06737	1.16562	ygcS	major facilitator superfamily permease	-1.77921	-2.54836
HPJ52_RS03895	1-acyl-sn-glycerol-3-phosphate acyltransferase	3.33817	2.79122	oma1	hypothetical protein ABAYE2590	2.05844	1.58831	yckA	amino acid ABC transporter permease	-1.25978	-2.10492	PA4548	glycine/D-amino acid oxidase	1.12622	1.13509	yliI	glucose/sorbosone dehydrogenase	-1.20352	-2.48217
HPJ52_RS04440	long-chain-acyl-CoA synthetase	1.74007	2.24223	ompW	outer membrane protein W	3.41863	3.12032	ygcS	major facilitator superfamily permease	-1.77921	-2.54836	proY	gamma-aminobutyrate permease	1.05726	2.05392	yoaV	hypothetical protein ABAYE0453	-1.24256	-1.07576
HPJ52_RS04880	acyl-CoA thioesterase	1.73801	2.68121	oprB	glucose-sensitive porin (OprB-like )	-2.65002	-2.73861	yqgH	high-affinity phosphate ABC transporter membrane protein	1.62466	3.12964	quiB	3-dehydroquinate dehydratase	1.29123	1.24049
HPJ52_RS14575	long-chain fatty acid ABC transporter	-1.04747	-1.15207	prc	periplasmic protease	1.78561	1.40108	yqgI	high-affinity phosphate ABC transporter membrane protein	1.478	2.58313	srpH	Serine acetyltransferase	-1.44619	-2.66364
HPJ52_RS16290	putative secretory lipase precursor	-1.22127	-2.40565	sll0501	glycosyltransferase	1.62048	1.27293					ybdR	threonine dehydrogenase	-2.23674	-4.19856
HPJ52_RS18100	putative malonate decarboxylase subunit alpha	1.36478	2.74733	slt	soluble lytic murein transglycosylase	1.64177	1.12722					ycbK	DMT family permease	1.1406	1.957
mmgC	acyl-CoA dehydrogenase	2.16119	2.91046	wcwK	glycosyltransferase	4.38262	4.75769					ydgI	Arginine/ornithine antiporter	-1.1845	-1.37432
paaG	enoyl-CoA hydratase/carnithine racemase	1.43387	1.71005	ydaM	glycosyltransferase	-1.33888	-1.68873					ygcS	major facilitator superfamily permease	-1.77921	-2.54836
pcl	acyl-coenzyme A synthetases/AMP-(fatty) acid ligase	3.04925	3.07461									ytnA	gamma-aminobutyrate permease	2.86296	1.82481
phbC	Poly(3-hydroxyalkanoate) synthetase	1.37919	1.88945
soxC	acyl-CoA dehydrogenase	-2.21915	-4.13486
yhdF	dehydrogenase	-1.73218	-4.23408
yihG	putative acyltransferase	-1.07264	-1.48908
yodM	membrane-associated phospholipid phosphatase	2.09891	2.33032

## Sheet: Combination_specific
Lipid metabolism			Cell wall/membrane/envelope biosynthesis			Translation, ribosomal biogenesis			Amino acid transport and metabolism			Transcription			Energy production and conversion
		Log2 fold change			Log2 fold change			Log2 fold change			Log2 fold change			Log2 fold change			Log2 fold change
Locus_ID/Gene Name	Annotation	Combination	Locus_ID/Gene Name	Annotation	Combination	Locus_ID/Gene Name	Annotation	Combination	Locus_ID/Gene Name	Annotation	Combination	Locus_ID/Gene Name	Annotation	Combination	Locus_ID/Gene Name	Annotation	Combination
accD	malonate decarboxylase subunit beta	1.15965	arpC	outer membrane protein	2.65886	ansB	L-asparaginase/ Glu-tRNAGln amidotransferase subunit D	1.07259	ansB	L-asparaginase/ Glu-tRNAGln amidotransferase subunit D	1.07259	cbl	CysB family transcriptional regulator	-2.03578	aceE	pyruvate dehydrogenase subunit E1	-1.23327
acpP	acyl carrier protein (ACP)	-1.13876	bepC	putative RND family drug transporter	1.31087	fusA	elongation factor G	1.11768	ape1	aminopeptidase N	-1.55033	cohE	S24 family peptidase	-1.3546	acnA	aconitate hydratase	-1.26067
acsA	Putative acetyl-CoA synthetase/AMP-(Fatty) acid ligase	-1.11278	dgkA	diacylglycerol kinase	1.85446	hpf	sigma(54) modulation protein RpoX	-2.79426	aspA	Aspartate ammonia-lyase(Aspartase) [Acinetobacter baumannii AB307-0294]	-1.51867	gntR	GntR family transcriptional regulator	1.41899	ahpF	Alkyl hydroperoxide reductase, large subunit	-1.38274
cpo	Lactonohydrolase	-1.35753	epsL	putative UDP-galactose phosphate transferase (WeeH)	-1.22245	HPJ52_RS03635	YjgF family translation initiation inhibitor	1.33662	cycA	D-alanine/D-serine/glycine transport protein	1.4889	hcaR	DNA-binding transcriptional regulator HcaR	-1.056	ALDH6A1	Methylmalonate-semialdehyde dehydrogenase [acylating], mitochondrial	-1.2927
desA3	fatty acid desaturase	-1.64676	eryG	cyclopropane-fatty-acyl-phospholipid synthase	-1.43738	HPJ52_RS16155	Sigma 54 modulation protein / S30EA ribosomal protein	-1.4426	dadA3	D-amino acid dehydrogenase small subunit	-1.35228	hmrR	MerR family transcriptional regulator	-1.29957	bdhA	threonine dehydrogenase	-1.21802
est	esterase	-1.11408	HPJ52_RS00970	TonB-dependent copper receptor	1.30425	hslR	heat shock protein 15	1.08477	emrB	major facilitator superfamily permease	2.11621	HPJ52_RS00955	Bacterial regulatory protein, tetR family protein	-1.3149	betB	NAD-dependent aldehyde dehydrogenase	-1.09865
fabB	beta-ketoacyl-ACP synthase	-1.06097	HPJ52_RS02120	subtilisin-like serine protease	-1.3961	rbfA	ribosome-binding factor A	1.60137	emrY	major facilitator superfamily permease	1.70791	HPJ52_RS01615	TetR family transcriptional regulator	-1.02607	cydB	cytochrome d terminal oxidase polypeptide subunit II	-2.33199
fabZ	(3R)-hydroxymyristoyl-ACP dehydratase	-1.05942	HPJ52_RS06040	hypothetical protein	1.08152	rluA	dual specificity pseudouridine synthase for 23S rRNA and tRNAphe modification (RluA-like)	1.11887	gltI	glutamate/aspartate ABC transporter substrate-binding protein	-1.97597	HPJ52_RS02980	guanosine polyphosphate pyrophosphohydrolases/synthetase	-1.0057	dhaS	NAD-dependent aldehyde dehydrogenase	-1.09069
fadA	3-ketoacyl-CoA thiolase	1.3573	HPJ52_RS11265	hypothetical protein	-3.01096	rplA	50S ribosomal protein L1	1.16654	HPJ52_RS13580	hypothetical protein	-2.05474	HPJ52_RS10960	TetR family transcriptional regulator	1.20713	etfD	electron transfer flavoprotein-ubiquinone oxidoreductase	1.62386
fadB	multifunctional fatty acid oxidation complex subunit alpha	1.0378	lpxK	tetraacyldisaccharide-1-P 4&apos;-kinase	1.08098	rplB	50S ribosomal protein L2	1.27415	HPJ52_RS15635	hypothetical protein	1.14991	iclR	HMG transcriptional repressor	1.14411	fdx	ferredoxin	-1.12792
fadE	acyl coenzyme A dehydrogenase	-1.82253	lytH	peptidase	1.10072	rplD	50S ribosomal protein L4	1.19309	HPJ52_RS17820	putative threonine efflux protein	1.13606	merR1	MerR family transcriptional regulator	-1.3273	ghrB	lactate dehydrogenase	-1.02862
hibA	3-hydroxyisobutyrate dehydrogenase	-1.50041	ompA	outer membrane protein	-1.54778	rplE	50S ribosomal protein L5	1.3262	hutH	histidine ammonia-lyase	2.07988	oruR	AraC-type DNA-binding domain-containing protein	-1.87687	glpD	glycerol-3-phosphate dehydrogenase	-1.49819
HPJ52_RS03005	hypothetical protein	1.02137	ompK	hypothetical protein	1.36054	rplL	50S ribosomal protein L7/L12	1.59321	hyuE	Hydantoin racemase	-1.87639	oxyR	transcriptional regulator	-1.70906	HPJ52_RS12850	hypothetical protein	-1.78677
HPJ52_RS03900	hypothetical protein	1.1581	pgaC	glycosyltransferase	1.02241	rplO	50S ribosomal protein L15	1.01586	kgtP	major facilitator superfamily alpha-ketoglutarate permease	-1.21969	pilH	twitching motility protein	-1.10159	mdh	alcohol dehydrogenase, class IV	-1.59671
HPJ52_RS03955	membrane-associated phospholipid phosphatase	-1.34682	por	porin	1.3011	rplP	50S ribosomal protein L16	1.42655	leuE	putative threonine efflux protein	-1.47005	rpoA	DNA-directed RNA polymerase subunit alpha	1.05704	nfnB	dihydropteridine reductase	-1.20968
HPJ52_RS18080	putative malonate decarboxylase subunit gamma	1.53676	pstI	subtilisin-like serine protease	-1.10677	rplQ	50S ribosomal protein L17	1.15972	metX	homoserine O-acetyltransferase	1.12916	rstA	two-component regulatory system response regulator [Acinetobacter sp. ADP1]	-1.35626	pntAA	pyridine nucleotide transhydrogenase (proton pump), alpha subunit (part1)	1.46406
mmgC	acyl-CoA dehydrogenase	1.3502	tamA	outer membrane protein	-1.10318	rplR	50S ribosomal protein L18	1.38115	ML0607	transglutaminase-like enzyme, putative cysteine protease	-1.27594	soxR	MerR family transcriptional regulator	-1.23438	pntAB	pyridine nucleotide transhydrogenase (proton pump), alpha subunit (part2)	1.31128
pgsA	CDP-diacylglycerol--glycerol-3-phosphate 3-phosphatidyltransferase	1.0979	ybdG	transporter with mechanosensitive ion channel	-1.37546	rplS	50S ribosomal protein L19	1.00558	mmuP	S-methylmethionine APC transporter	1.33347	srrA	response regulator	-1.08314	pntB	pyridine nucleotide transhydrogenase subunit beta	1.10112
sll0036	sphingosine kinase	-1.22019	yebA	hypothetical protein ABSDF3464	-1.26125	rplV	50S ribosomal protein L22	1.41764	pheA2	chorismate mutase	-1.7631	yhfO	acetyltransferase	-1.96862	rubB	NAD(FAD)-dependent dehydrogenase	1.02733
thlA	acetyl-CoA acetyltransferase (acetoacetyl-CoA thiolase)	1.22446	ygxB	hypothetical protein ACICU_00728	-2.12744	rplW	50S ribosomal protein L23	1.01435	plaP	amino acid APC transporter	1.13407	ypeA	putative acyltransferase	-1.09024	Rv1812c	NADH dehydrogenase, FAD-containing subunit	-1.16568
yciK	oxoacyl-ACP reductase	-1.15215				rplY	50S ribosomal protein L25	1.22261	puuB	glycine/D-amino acid oxidase	-1.17034	yuxN	transcriptional regulator	-1.05463	Rv3230c	oxidoreductase	-1.41085
yoxD	short-chain dehydrogenase	-1.08152				rpmC	50S ribosomal protein L29	1.48241	puuE	4-aminobutyrate aminotransferase	-1.2978				ydeP	hypothetical protein ABAYE3337	-1.19788
						rpmJ	50S ribosomal protein L36	1.84107	rhtB	putative threonine efflux protein	-1.28808
						rpsB	30S ribosomal protein S2	1.01213	rhtC	threonine efflux protein (RhtC)	-1.28481
						rpsC	30S ribosomal protein S3	1.21053	srpG	cysteine synthase A	-1.37542
						rpsD	30S ribosomal protein S4	1.24224	Thop1	Zn-dependent oligopeptidase	-1.01114
						rpsE	30S ribosomal protein S5	1.22391	ydhP	MFS family transporter	-2.25424
						rpsH	30S ribosomal protein S8	1.32581	ygaY	major facilitator superfamily permease	-1.79179
						rpsK	30S ribosomal protein S11	1.72484	yyaM	DMT family permease	-2.70494
						rpsL	30S ribosomal protein S12	1.05135
						rpsM	30S ribosomal protein S13	1.01126
						rpsN	30S ribosomal protein S14	1.35462
						rpsQ	30S ribosomal protein S17	2.12798
						rpsR	30S ribosomal protein S18	1.15848
						rpsS	30S ribosomal protein S19	1.35139
						rsmE	hypothetical protein	1.04374
						tsf	elongation factor Ts	1.27549
						yciO	hypothetical protein ABAYE2997	-1.92496
